# Supplementary material for: Introduction of Androgen Receptor Targeting shRNA Inhibits Tumor Growth in Patient-Derived Prostate Cancer Xenografts
Source: Curr Oncol. 2023 Oct 24;30(11):9437–47. doi: 10.3390/curroncol30110683 (PMC10670201; doi:10.3390/curroncol30110683)
Supplement: Supplementary file 1 [file curroncol-30-00683-s001.zip]

Archive with 1 entries (1 files):
- curroncol-2664554-supplementary.pdf
